# Supplementary material for: Untargeted Metabolomics Reveals Intestinal Pathogenesis and Self-Repair in Rabbits Fed an Antibiotic-Free Diet
Source: Animals (Basel). 2021 May 27;11(6):1560. doi: 10.3390/ani11061560 (PMC8228699; doi:10.3390/ani11061560)
Supplement: Supplementary file 1 [file animals-11-01560-s001.zip]

Archive with 38 entries (32 files):
- animals-1196821-supplementary-update/
- animals-1196821-supplementary-update/animals-1147480-supplementary/
- animals-1196821-supplementary-update/animals-1147480-supplementary/Supplemental Figure 1 Total ion chromatogram of plasma samples analyzed in the positive and negative ion modes/
- animals-1196821-supplementary-update/animals-1147480-supplementary/Supplemental Figure 1 Total ion chromatogram of plasma samples analyzed in the positive and negative ion modes/A-colon-neg.jpg
- animals-1196821-supplementary-update/animals-1147480-supplementary/Supplemental Figure 1 Total ion chromatogram of plasma samples analyzed in the positive and negative ion modes/A-colon-pos.jpg
- animals-1196821-supplementary-update/animals-1147480-supplementary/Supplemental Figure 1 Total ion chromatogram of plasma samples analyzed in the positive and negative ion modes/B-duodenum-neg.jpg
- animals-1196821-supplementary-update/animals-1147480-supplementary/Supplemental Figure 1 Total ion chromatogram of plasma samples analyzed in the positive and negative ion modes/B-duodenum-pos.jpg
- animals-1196821-supplementary-update/animals-1147480-supplementary/Supplemental Figure 1 Total ion chromatogram of plasma samples analyzed in the positive and negative ion modes/C-rectum-neg.jpg
- animals-1196821-supplementary-update/animals-1147480-supplementary/Supplemental Figure 1 Total ion chromatogram of plasma samples analyzed in the positive and negative ion modes/C-rectum-pos.jpg
- animals-1196821-supplementary-update/animals-1147480-supplementary/Supplemental Figure 1 Total ion chromatogram of plasma samples analyzed in the positive and negative ion modes/Figure S1.pdf
- animals-1196821-supplementary-update/animals-1147480-supplementary/Supplemental Figure S3/
- animals-1196821-supplementary-update/animals-1147480-supplementary/Supplemental Figure S3/Supplemental Figure S3-neg.pdf
- animals-1196821-supplementary-update/animals-1147480-supplementary/Supplemental Figure S3/Supplemental Figure S3-pos.pdf
- animals-1196821-supplementary-update/animals-1147480-supplementary/Supplementary Figure 2a PCA principal component analysis/
- animals-1196821-supplementary-update/animals-1147480-supplementary/Supplementary Figure 2a PCA principal component analysis/colon_neg-PCA.pdf
- animals-1196821-supplementary-update/animals-1147480-supplementary/Supplementary Figure 2a PCA principal component analysis/colon_pos-PCA.pdf
- animals-1196821-supplementary-update/animals-1147480-supplementary/Supplementary Figure 2a PCA principal component analysis/duodenum_neg-PCA.pdf
- animals-1196821-supplementary-update/animals-1147480-supplementary/Supplementary Figure 2a PCA principal component analysis/duodenum_pos-PCA.pdf
- animals-1196821-supplementary-update/animals-1147480-supplementary/Supplementary Figure 2a PCA principal component analysis/rectum_neg-PCA.pdf
- animals-1196821-supplementary-update/animals-1147480-supplementary/Supplementary Figure 2a PCA principal component analysis/rectumíñ_pos-PCA.pdf
- animals-1196821-supplementary-update/animals-1147480-supplementary/Supplementary Figure 2a PCA principal component analysis/Supplementary Figure 2a.tif
- animals-1196821-supplementary-update/animals-1147480-supplementary/Supplementary Figure 2b PLS-DA scatter - point diagram and sort - verification diagram/
- animals-1196821-supplementary-update/animals-1147480-supplementary/Supplementary Figure 2b PLS-DA scatter - point diagram and sort - verification diagram/Dia_colon.vs.Con_colon_neg_PLSDA-score.pdf
- animals-1196821-supplementary-update/animals-1147480-supplementary/Supplementary Figure 2b PLS-DA scatter - point diagram and sort - verification diagram/Dia_colon.vs.Con_colon_neg_PLSDA-valid.pdf
- animals-1196821-supplementary-update/animals-1147480-supplementary/Supplementary Figure 2b PLS-DA scatter - point diagram and sort - verification diagram/Dia_colon.vs.Con_colon_pos_PLSDA-score.pdf
- animals-1196821-supplementary-update/animals-1147480-supplementary/Supplementary Figure 2b PLS-DA scatter - point diagram and sort - verification diagram/Dia_colon.vs.Con_colon_pos_PLSDA-valid.pdf
- animals-1196821-supplementary-update/animals-1147480-supplementary/Supplementary Figure 2b PLS-DA scatter - point diagram and sort - verification diagram/Dia_duodenum.vs.Con_duodenum_neg_PLSDA-score.pdf
- animals-1196821-supplementary-update/animals-1147480-supplementary/Supplementary Figure 2b PLS-DA scatter - point diagram and sort - verification diagram/Dia_duodenum.vs.Con_duodenum_neg_PLSDA-valid.pdf
- animals-1196821-supplementary-update/animals-1147480-supplementary/Supplementary Figure 2b PLS-DA scatter - point diagram and sort - verification diagram/Dia_duodenum.vs.Con_duodenum_pos_PLSDA-score.pdf
- animals-1196821-supplementary-update/animals-1147480-supplementary/Supplementary Figure 2b PLS-DA scatter - point diagram and sort - verification diagram/Dia_duodenum.vs.Con_duodenum_pos_PLSDA-valid.pdf
- animals-1196821-supplementary-update/animals-1147480-supplementary/Supplementary Figure 2b PLS-DA scatter - point diagram and sort - verification diagram/Dia_rectum.vs.Con_rectum_neg_PLSDA-score.pdf
- animals-1196821-supplementary-update/animals-1147480-supplementary/Supplementary Figure 2b PLS-DA scatter - point diagram and sort - verification diagram/Dia_rectum.vs.Con_rectum_neg_PLSDA-valid.pdf
- animals-1196821-supplementary-update/animals-1147480-supplementary/Supplementary Figure 2b PLS-DA scatter - point diagram and sort - verification diagram/Dia_rectum.vs.Con_rectum_pos_PLSDA-score.pdf
- animals-1196821-supplementary-update/animals-1147480-supplementary/Supplementary Figure 2b PLS-DA scatter - point diagram and sort - verification diagram/Dia_rectum.vs.Con_rectum_pos_PLSDA-valid.pdf
- animals-1196821-supplementary-update/animals-1147480-supplementary/Supplementary Figure 2b PLS-DA scatter - point diagram and sort - verification diagram/Supplementary Figure 2b.tif
- animals-1196821-supplementary-update/animals-1147480-supplementary/Supplementary table 1.pdf
- animals-1196821-supplementary-update/animals-1147480-supplementary/Supplementary table 2.pdf
- animals-1196821-supplementary-update/animals-1147480-supplementary/Supplementary table 3.pdf
